# Supplementary material for: Effect of ethyl methanesulfonate mediated mutation for enhancing morpho-physio-biochemical and yield contributing traits of fragrant rice
Source: PeerJ. 2023 Sep 26;11:e15821. doi: 10.7717/peerj.15821 (PMC10540773; doi:10.7717/peerj.15821)
Supplement: Supplemental Information 1 [file peerj-11-15821-s001.xlsx]

## Sheet: RWC
				R1	R2	R3	Mean	SD					Treatments	Replication	RWC
		A	Ck	49.45	45.34	41.23	45.34	3.3558					A	1	49.45
		B	0.0025	54.34	50.53	46.54	50.47	3.18462					B	1	54.34
		C	0.005	57.65	53.13	49.43	53.4033	3.36136					C	1	57.65
		D	0.0075	57.43	62.34	54.34	58.0367	3.29404					D	1	57.43
		E	0.01	43.34	53.34	49.43	48.7033	4.11469					E	1	43.34
		F	0.0125	0	0	0	0	0					F	1	0
													A	2	45.34
													B	2	50.53
													C	2	53.13
				Mean	SD								D	2	62.34
			Ck	45.34	3.3558								E	2	53.34
			0.0025	50.47	3.18462								F	2	0
			0.005	53.4033	3.36136								A	3	41.23
			0.0075	58.0367	3.29404								B	3	46.54
			0.01	48.7033	4.11469								C	3	49.43
			0.0125	0	0								D	3	54.34
													E	3	49.43
													F	3	0

## Sheet: WP
				R1	R2	R3	Mean	SD					Treatments	Replication	RWC
		A	Ck	1.47	1.5	1.52	1.49667	0.020548					A	1	1.47
		B	0.0025	1.55	1.62	1.53	1.56667	0.0385861					B	1	1.55
		C	0.005	1.56	1.61	1.71	1.62667	0.062361					C	1	1.56
		D	0.0075	1.7	1.79	1.67	1.72	0.0509902					D	1	1.7
		E	0.01	1.55	1.5	1.63	1.56	0.0535413					E	1	1.55
		F	0.0125	0	0	0	0	0					F	1	0
													A	2	1.5
													B	2	1.62
													C	2	1.61
				Mean	SD								D	2	1.79
			Ck	1.49667	0.020548								E	2	1.5
			0.0025	1.56667	0.0385861								F	2	0
			0.005	1.62667	0.062361								A	3	1.52
			0.0075	1.72	0.0509902								B	3	1.53
			0.01	1.56	0.0535413								C	3	1.71
			0.0125	0	0								D	3	1.67
													E	3	1.63
													F	3	0

## Sheet: OP
				R1	R2	R3	Mean	SD					Treatments	Replication	RWC
		A	Ck	1.71	1.67	1.74	1.70667	0.0286744					A	1	1.71
		B	0.0025	1.87	1.81	1.89	1.85667	0.0339935					B	1	1.87
		C	0.005	1.89	1.92	1.99	1.93333	0.0418994					C	1	1.89
		D	0.0075	1.98	2.05	2.12	2.05	0.0571548					D	1	1.98
		E	0.01	1.81	1.89	1.78	1.82667	0.046428					E	1	1.81
		F	0.0125	0	0	0	0	0					F	1	0
													A	2	1.67
													B	2	1.81
													C	2	1.92
				Mean	SD								D	2	2.05
			Ck	1.70667	0.0286744								E	2	1.89
			0.0025	1.85667	0.0339935								F	2	0
			0.005	1.93333	0.0418994								A	3	1.74
			0.0075	2.05	0.0571548								B	3	1.89
			0.01	1.82667	0.046428								C	3	1.99
			0.0125	0	0								D	3	2.12
													E	3	1.78
													F	3	0

## Sheet: CC
				R1	R2	R3	Mean	SD					Treatments	Replication	CC
		A	Ck	4.87	4.81	4.92	4.86667	0.0449691					A	1	4.87
		B	0.0025	5.03	5.11	4.96	5.03333	0.0612826					B	1	5.03
		C	0.005	5.37	5.23	5.31	5.30333	0.0573488					C	1	5.37
		D	0.0075	5.45	5.35	5.39	5.39667	0.0410961					D	1	5.45
		E	0.01	5.21	5.32	5.25	5.26	0.0454606					E	1	5.21
		F	0.0125	0	0	0	0	0					F	1	0
													A	2	4.81
													B	2	5.11
													C	2	5.23
													D	2	5.35
													E	2	5.32
													F	2	0
													A	3	4.92
													B	3	4.96
													C	3	5.31
													D	3	5.39
													E	3	5.25
													F	3	0

## Sheet: PR
				R1	R2	R3	Mean	SD					Treatments	Replication	PR
		A	Ck	9.87	10.32	12.34	10.8433	1.07413					A	1	9.87
		B	0.0025	13.21	14.78	13.89	13.96	0.642858					B	1	13.21
		C	0.005	16.34	13.78	14.78	14.9667	1.05342					C	1	16.34
		D	0.0075	17.23	18.03	17.45	17.57	0.337441					D	1	17.23
		E	0.01	12.12	11.89	12.98	12.33	0.469113					E	1	12.12
		F	0.0125	0	0	0	0	0					F	1	0
													A	2	10.32
													B	2	14.78
													C	2	13.78
													D	2	18.03
													E	2	11.89
													F	2	0
													A	3	12.34
													B	3	13.89
													C	3	14.78
													D	3	17.45
													E	3	12.98
													F	3	0

## Sheet: TR
				R1	R2	R3	Mean	SD					Treatments	Replication	TR
		A	Ck	4.31	5.34	4.85	4.83333	0.420661					A	1	4.31
		B	0.0025	6.11	6.56	5.99	6.22	0.245357					B	1	6.11
		C	0.005	8.45	9.56	9.11	9.04	0.455851					C	1	8.45
		D	0.0075	10.12	10.45	9.98	10.1833	0.197034					D	1	10.12
		E	0.01	8.12	8.55	8.32	8.33	0.175689					E	1	8.12
		F	0.0125	0	0	0	0	0					F	1	0
													A	2	5.34
													B	2	6.56
													C	2	9.56
													D	2	10.45
													E	2	8.55
													F	2	0
													A	3	4.85
													B	3	5.99
													C	3	9.11
													D	3	9.98
													E	3	8.32
													F	3	0

## Sheet: SC
				R1	R2	R3	Mean	SD					Treatments	Replication	SC
		A	Ck	0.03	0.12	0.08	0.0766667	0.0368179					A	1	0.03
		B	0.0025	0.16	0.11	0.06	0.11	0.0408248					B	1	0.16
		C	0.005	0.42	0.31	0.35	0.36	0.0454606					C	1	0.42
		D	0.0075	0.47	0.37	0.41	0.416667	0.0410961					D	1	0.47
		E	0.01	0.19	0.32	0.26	0.256667	0.0531246					E	1	0.19
		F	0.0125	0	0	0	0	0					F	1	0
													A	2	0.12
													B	2	0.11
													C	2	0.31
													D	2	0.37
													E	2	0.32
													F	2	0
													A	3	0.08
													B	3	0.06
													C	3	0.35
													D	3	0.41
													E	3	0.26
													F	3	0

## Sheet: APX
				R1	R2	R3	Mean	SD					Treatments	Replication	SC
		A	Ck	5.23	5.42	5.334	5.328	0.0776831	5.34				A	1	5.23
		B	0.0025	8.59	8.78	8.59	8.65333	0.0895669	8.67				B	1	8.59
		C	0.005	10.78	11.78	11.34	11.3	0.409227	11.23				C	1	10.78
		D	0.0075	14.11	14.24	14.56	14.3033	0.189091	14.21				D	1	14.11
		E	0.01	17.45	16.34	16.99	16.9267	0.455363	16.89				E	1	17.45
		F	0.0125	0	0	0	0	0					F	1	0
													A	2	5.42
													B	2	8.78
													C	2	11.78
													D	2	14.24
													E	2	16.34
													F	2	0
													A	3	5.334
													B	3	8.59
													C	3	11.34
													D	3	14.56
													E	3	16.99
													F	3	0

## Sheet: POX
				R1	R2	R3	Mean	SD					Treatments	Replication	SC
		A	Ck	9.12	8.83	9.34	9.09667	0.208859	9.12				A	1	9.12
		B	0.0025	13.21	12.89	13.45	13.1833	0.229395	13.21				B	1	13.21
		C	0.005	16.45	16.12	16.34	16.3033	0.137194	16.34				C	1	16.45
		D	0.0075	20.78	20.34	22.56	21.2267	0.959768	21.34				D	1	20.78
		E	0.01	27.68	28.56	27.67	27.97	0.417213	27.89				E	1	27.68
		F	0.0125	0	0	0	0	0					F	1	0
													A	2	8.83
													B	2	12.89
													C	2	16.12
													D	2	20.34
													E	2	28.56
													F	2	0
													A	3	9.34
													B	3	13.45
													C	3	16.34
													D	3	22.56
													E	3	27.67
													F	3	0

## Sheet: CAT
				R1	R2	R3	Mean	SD					Treatments	Replication	SC
		A	Ck	1.34	2.78	2.01	2.04333	0.58835	2.02				A	1	1.34
		B	0.0025	2.56	3.12	2.89	2.85667	0.229831	2.89				B	1	2.56
		C	0.005	3.45	3.98	3.67	3.7	0.217409	3.67				C	1	3.45
		D	0.0075	4.01	3.93	4.38	4.10667	0.196016	4.11				D	1	4.01
		E	0.01	4.67	5.23	4.9	4.93333	0.229831	4.97				E	1	4.67
		F	0.0125	0	0	0	0	0					F	1	0
													A	2	2.78
													B	2	3.12
													C	2	3.98
													D	2	3.93
													E	2	5.23
													F	2	0
													A	3	2.01
													B	3	2.89
													C	3	3.67
													D	3	4.38
													E	3	4.9
													F	3	0
