# Supplementary material for: Effect of ethyl methanesulfonate mediated mutation for enhancing morpho-physio-biochemical and yield contributing traits of fragrant rice
Source: PeerJ. 2023 Sep 26;11:e15821. doi: 10.7717/peerj.15821 (PMC10540773; doi:10.7717/peerj.15821)
Supplement: Supplemental Information 2 [file peerj-11-15821-s002.xlsx]

## Sheet: whole data
	Treatment	Variety	Replicate	Germination	LD 50	Root length	LD 50	Shoot length	LD 50	Plant Height	LD 50	Productive tillers	LD 50	Penicle Length	LD 50	Total Spikelet	LD 50	Sterile Spikelet	LD 50	Fertility	LD 50
S0	1	1	1	20		6.38		5.55		104.9		3.7		26.3		113.7		90.4		13.2
S0	1	1	2	19		6.1		5.33		100		4		26.9		116		94		13.2
S0	1	1	3	19		6.35		5.43		110		4		27.5		109		89		13
S0				19.3333	5.17241	6.28	15.9236	5.44	18.3824	104.97	0.952653	3.9	25.641	26.9	3.71747	112.9	0.88574	91.13	1.09733	13.12	7.62195
Actual				100	0	100	0	100	0	100	0	100	0	100	0	100	0	100	0	100	0
S0.25%	2	1	1	18		5.85		5.65		106.7		3.3		26.2		11.7		84.6		11.4
S0.25%	2	1	2	18		5.65		5		103		3.7		27		115		85		11
S0.25%	2	1	3	17		5.75		5		104		4		27.5		109		86		12
S0.25%				17.67	8.60345	5.75		5.22		104.57		3.67		26.9		111.9		85.2		11.48
% Control				91.3966		91.5605	8.43949	95.9559	4.04412	99.6189	0.381061	94.1026	5.89744	100	0	99.1143	0.88574	93.4928	6.50719	87.5	12.5
S0.5%	3	1	1	17		5.25		4.55		102		3.4		25.4		108.6		83.8		11
S0.5%	3	1	2	18		5.1		4.45		106		3.5		25.5		109		87		12
S0.5%	3	1	3	17		5.13		5.55		104		3.9		26		110		76		10.5
S0.5%				17.33		5.16		4.85		104		3.6		25.63		109.2		82.27		11.17
% Control				89.6379	10.3621	82.1656	17.8344	89.1544	10.8456	99.0759	0.924074	92.3077	7.69231	95.2788	4.72119	96.7228	3.27724	90.2776	9.72237	85.1372	14.8628
S0.75%	4	1	1	7		0.35		0.25		106		3.1		25.4		107.6		67		8.6
S0.75%	4	1	2	6		0.45		0.28		101		3.4		25.5		109		71		8.7
S0.75%	4	1	3	7		0.49		0.35		102		4		25		105		64		8.5
S0.75%				6.66		0.43		0.29		103		3.5		25.3		107.2		67.33		8.6
% Control				34.4483	65.5517	6.84713	93.1529	5.33088	94.6691	98.1233	1.87673	89.7436	10.2564	94.052	5.94796	94.9513	5.04872	73.8835	26.1165	65.5488	34.4512
S1.0%	5	1	1	2		0.2		0.2		92		3		24.5		106		56		7
S1.0%	5	1	2	1		0.1		0		95		3		25.5		107		55		8
S1.0%	5	1	3	1		0.15		0		97		3.5		24		105		57		6
S1.0%				1.33		0.15		0.07		94.67		3.17		24.67		106		56		7
% Control				6.87931	93.1207	2.38854	97.6115	1.28676	98.7132	90.1877	9.81233	81.2821	18.7179	91.71	8.28996	93.8884	6.1116	61.4507	38.5493	53.3537	46.6463
S1.25%	6	1	1	0		0		0		0		0		0		0		0		0
S1.25%	6	1	2	0		0		0		0		0		0		0		0		0
S1.25%	6	1	3	0		0		0		0		0		0		0		0		0
S1.25%				0		0		0		0		0		0		0		0		0
% Control				0	100	0	100	0	100	0	100	0	100	0	100	0	100	0	100	0	100
	REVIEW ARTICLES

## Sheet: mean
EMS Concentration	Germination	Root length	Shoot length	Plant Height	Productive tillers	Penicle Length	Total Spikelet	Sterile Spikelet	Fertility
Control	19.333	6.28	5.44	104.97	3.9	26.9	112.9	91.13	13.12
0.25	17.67	5.75	5.22	104.57	3.67	26.9	111.9	85.2	11.48
0.5	17.33	5.16	4.85	104	3.6	25.63	109.2	82.27	11.17
0.75	6.66	0.43	0.29	103	3.5	25.3	107.2	67.33	8.6
1	1.33	0.15	0.07	94.67	3.17	24.67	106	56	7
1.5	0	0	0	0	0	0	0	0	0

## Sheet: LD
EMS Concentration	Germination LD	Root length LD	Shoot length LD	Plant Height LD	Productive tillers LD	Penicle Length LD	Total Spikelet LD	Sterile Spikelet LD	Fertility LD
0	0	0	0	0	0	0	0	0	0
0.25	8.6	8.43949	4.04412	0.381061	5.9	0	0.88574	6.50719	12.5
0.5	10.3621	17.8344	10.8456	0.924074	7.69	4.72119	3.27724	9.72237	14.8628
0.75	65.5517	93.1529	94.6691	1.87673	10.2564	5.94796	5.04872	26.1165	34.4512
1	93.1207	97.6115	98.7132	9.81233	18.7179	8.28996	6.1116	38.5493	46.6463
1.25	100	100	100	100	100	100	100	100	100

## Sheet: replicate data
Treatment	Germination	Root length	Shoot length	Plant Height	Productive tillers	Penicle Length	Total Spikelet	Sterile Spikelet	Fertility
1	20	6.38	5.55	104.9	3.7	26.3	113.7	90.4	13.2
1	19	6.1	5.33	100	4	26.9	116	94	13.2
1	19	6.35	5.43	110	4	27.5	109	89	13
2	18	5.85	5.65	106.7	3.3	26.2	11.7	84.6	11.4
2	18	5.65	5	103	3.7	27	115	85	11
2	17	5.75	5	104	4	27.5	109	86	12
3	17	5.25	4.55	102	3.4	25.4	108.6	83.8	11
3	18	5.1	4.45	106	3.5	25.5	109	87	12
3	17	5.13	5.55	104	3.9	26	110	76	10.5
4	7	0.35	0.25	106	3.1	25.4	107.6	67	8.6
4	6	0.45	0.28	101	3.4	25.5	109	71	8.7
4	7	0.49	0.35	102	4	25	105	64	8.5
5	2	0.2	0.2	92	3	24.5	106	56	7
5	1	0.1	0	95	3	25.5	107	55	8
5	1	0.15	0	97	3.5	24	105	57	6
6	0	0	0	0	0	0	0	0	0
6	0	0	0	0	0	0	0	0	0
6	0	0	0	0	0	0	0	0	0
	0

## Sheet: Sheet3
EMS Concentration	Germination	Root length	Shoot length	Plant Height	Productive tillers	Penicle Length	Total Spikelet	Sterile Spikelet	Fertility
Control	19.333	6.28	5.44	104.97	3.9	26.9	112.9	91.13	13.12
0.25	17.67	5.75	5.22	104.57	3.67	26.9	111.9	85.2	11.48
0.5	17.33	5.16	4.85	104	3.6	25.63	109.2	82.27	11.17
0.75	6.66	0.43	0.29	103	3.5	25.3	107.2	67.33	8.6
1	1.33	0.15	0.07	94.67	3.17	24.67	106	56	7
1.5	0	0	0	0	0	0	0	0	0
